# Supplementary material for: Single-center task analysis and user-centered assessment of physical space impacts on emergency Cesarean delivery
Source: PLoS One. 2021 Jun 10;16(6):e0252888. doi: 10.1371/journal.pone.0252888 (PMC8191948; doi:10.1371/journal.pone.0252888)
Supplement: S1 File — (XLSX) [file pone.0252888.s007.xlsx]

## Sheet: Survey Data
Q1: OR Preference	Q3a: OR-A Orienation	Q3b: OR-B Orienation	Q3c: OR-C Orientation	Q4a: OR-A Size	Q4b: OR-B Size	Q4c: OR-C Size	Q5: Availability of Medical Equipment	Q6: Most time spent in OR-B	Q7: Congested Spaces in OR-B	Q9: Specialty	Q10: Specialty Position	Q11: Experience in OR-A/B/C	Q14: Shift	Q18: Previously Interviewed (Added 06/21/2018)
Which of the three operating rooms at LPCH would you prefer to use in the event of a STAT C-Section?	The orientation of the OR-A relative to the door facilitates the speed of performing a STAT C-Section.	The orientation of the OR-B relative to the door facilitates the speed of performing a STAT C-Section.	The orientation of the OR-C relative to the door facilitates the speed of performing a STAT C-Section.	The size of OR-A facilitates the speed of performing a STAT C-Section.	The size of OR-B facilitates the speed of performing a STAT C-Section.	The size of OR-C facilitates the speed of performing a STAT C-Section.	The medical equipment availability in the OR facilitates a STAT C-Section.	During a STAT C-Section where do you spend most of your time?	During a STAT C-Section what are some places that get congested for you in OR-B?	What is your specialty at LPCH?	Within your specialty what is your position?	Which operating room(s) at LPCH have you worked in (check all that apply)?	What is your usual shift?	Have we interviewed you previously?
OR LDR-C (#2735/2827)	Neutral	Neutral	Neutral	Disagree	Disagree	Agree	Strongly Agree	E3, D2, D4	B2, B3, B4	Anesthesiologist	Resident	OR LDR-A (#246/2839) OR LDR-B (#2742/2831) OR LDR-C (#2735/2827)	Variable Shifts	NA
OR LDR-C (#2735/2827)	—	Disagree	Strongly Agree	Strongly Disagree	Strongly Disagree	Agree	Agree	E3, E4	E3, E4	Anesthesiologist	Resident	OR LDR-A (#246/2839) OR LDR-B (#2742/2831) OR LDR-C (#2735/2827)	Variable Shifts	NA
OR LDR-C (#2735/2827)	Neutral	Agree	Agree	Strongly Disagree	Neutral	Agree	Agree	D2	C2, D2, E2	Nurse	—	OR LDR-A (#246/2839) OR LDR-B (#2742/2831) OR LDR-C (#2735/2827)	Evenings	NA
OR LDR-C (#2735/2827)	Disagree	Agree	Agree	Agree	Agree	Agree	Agree	E2	A2, B2, C2, D2, E2	Nurse	—	OR LDR-A (#246/2839) OR LDR-B (#2742/2831) OR LDR-C (#2735/2827)	Evenings	NA
OR LDR-C (#2735/2827)	Disagree	Agree	Neutral	Disagree	Neutral	Agree	Agree	C2, D2, E2, B2, A3	B2	Nurse	—	OR LDR-A (#246/2839) OR LDR-B (#2742/2831) OR LDR-C (#2735/2827)	Evenings (Additional Comment: Nights)	NA
OR LDR-C (#2735/2827)	Strongly Disagree	Agree	Agree	Strongly Disagree	Neutral	Agree	Agree	C2, A3	C2, A2	Nurse	—	OR LDR-A (#246/2839) OR LDR-B (#2742/2831) OR LDR-C (#2735/2827)	Days	NA
OR LDR-C (#2735/2827)	Neutral	Neutral	Agree	Neutral	Neutral	Agree	Agree	E3, E4, D4	E2, E3, E4	Anesthesiologist	Attending	OR LDR-A (#246/2839) OR LDR-B (#2742/2831) OR LDR-C (#2735/2827)	Evenings (Additional Comment: Weekend Nights)	No
OR LDR-C (#2735/2827)	Strongly Disagree	Neutral	Agree	Strongly Disagree	Neutral	Strongly Agree	Neutral	E3, E4, D4	E3, E4	Anesthesiologist	Resident	OR LDR-A (#246/2839) OR LDR-B (#2742/2831) OR LDR-C (#2735/2827)	Days, Evenings, Variable Shifts	No
OR LDR-B (#2742/2831)	Strongly Agree	Strongly Agree	Strongly Agree	Strongly Disagree	Disagree	Neutral	Agree	A2, B2, C4, C5, C2, D2, E2	B2, B3, B4	Nurse	—	OR LDR-A (#246/2839) OR LDR-B (#2742/2831) OR LDR-C (#2735/2827)	Days	No
OR LDR-C (#2735/2827)	Strongly Disagree	Strongly Disagree	Strongly Agree	Strongly Disagree	Strongly Disagree	Strongly Agree	Agree	D2, E2	B2, B3, B4, B5, C4, C5	Nurse	—	OR LDR-A (#246/2839) OR LDR-B (#2742/2831) OR LDR-C (#2735/2827)	Nights	No
OR LDR-C (#2735/2827)	Disagree	Agree	Agree	Disagree	Agree	Agree	Strongly Agree	E2, C5 A3	B2, B3, E4	Nurse	—	OR LDR-A (#246/2839) OR LDR-B (#2742/2831) OR LDR-C (#2735/2827)	Days (Additional Comments: 7a -7p)	No
OR LDR-C (#2735/2827)	Strongly Disagree	Strongly Disagree	Agree	Strongly Disagree	Strongly Disagree	Strongly Agree	Disagree	D2, E2, B5, B4, B3, B2, C2, C4, D4	C2, B2, B3, B4, A2, A3, A4, C4	Nurse	—	OR LDR-A (#246/2839) OR LDR-B (#2742/2831) OR LDR-C (#2735/2827)	Nights	—
OR LDR-C (#2735/2827)	Disagree	Disagree	Agree	Disagree	Neutral	Agree	Agree	E3, E4	E3	Anesthesiologist	Resident	OR LDR-A (#246/2839) OR LDR-B (#2742/2831) OR LDR-C (#2735/2827)	Variable Shifts	No
OR LDR-C (#2735/2827)	Neutral	Neutral	Neutral	Neutral	Neutral	Agree	Agree	E3	E3, D4, E4	Anesthesiologist	Resident	OR LDR-A (#246/2839) OR LDR-B (#2742/2831) OR LDR-C (#2735/2827)	Variable Shifts	No
OR LDR-C (#2735/2827)	Neutral	Neutral	Agree	Neutral	Neutral	Agree	Agree	C4	B4	Obstetrician/Gynecologist	Attending	OR LDR-A (#246/2839) OR LDR-B (#2742/2831) OR LDR-C (#2735/2827)	Variable Shifts	No
OR LDR-C (#2735/2827)	Strongly Disagree	Neutral	Agree	Disagree	Neutral	Agree	Strongly Agree	D4	A2, B2, B1, C1, C2	Obstetrician/Gynecologist	Attending	OR LDR-A (#246/2839) OR LDR-B (#2742/2831) OR LDR-C (#2735/2827)	Days	No
OR LDR-C (#2735/2827)	Strongly Disagree	Neutral	Strongly Agree	Strongly Disagree	Neutral	Strongly Agree	Neutral	E2	D2, D1	Nurse	RN	OR LDR-A (#246/2839) OR LDR-B (#2742/2831) OR LDR-C (#2735/2827)	Days	No
OR LDR-C (#2735/2827)	Neutral	Neutral	Strongly Agree	Disagree	Disagree	Agree	Agree	E2, D1, A3	B2, A4	Nurse	Staff RN	OR LDR-A (#246/2839) OR LDR-B (#2742/2831) OR LDR-C (#2735/2827)	Days	No
OR LDR-C (#2735/2827)	Agree	Neutral	Strongly Agree	Neutral	Neutral	Strongly Agree	Strongly Agree	C2	D1, E1, D2, E2	Obstetrician/Gynecologist	Resident	OR LDR-A (#246/2839) OR LDR-B (#2742/2831) OR LDR-C (#2735/2827)	Variable Shifts	No
OR LDR-A (#2476/2839)	Strongly Agree	Neutral	Strongly Agree	Strongly Agree	Strongly Agree	Neutral	Neutral	C2	C1, C2, D1, D2, A5, B5, B4, C4, C5, D4, D5	Obstetrician/Gynecologist	Resident	OR LDR-A (#246/2839) OR LDR-B (#2742/2831) OR LDR-C (#2735/2827)	Days, Evenings, Variable Shifts	No
OR LDR-C (#2735/2827)	Agree	Strongly Agree	Strongly Agree	Neutral	Strongly Agree	Strongly Agree	Strongly Agree	E3, E4, D5	D4, A4, A5, B4, B5	Anesthesiologist	Resident	OR LDR-A (#246/2839) OR LDR-B (#2742/2831) OR LDR-C (#2735/2827)	Variable Shifts	No
OR LDR-C (#2735/2827)	Disagree	Disagree	Strongly Agree	Strongly Disagree	Strongly Disagree	Strongly Agree	Neutral	E3, E4, D4, E2	D2, E2, D4, E4	Anesthesiologist	Resident	OR LDR-A (#246/2839) OR LDR-B (#2742/2831) OR LDR-C (#2735/2827)	Variable Shifts	No
OR LDR-C (#2735/2827)	Strongly Disagree	Strongly Disagree	Strongly Agree	Strongly Disagree	Strongly Disagree	Strongly Agree	Strongly Agree	E2	C2	Nurse	—	OR LDR-A (#246/2839) OR LDR-B (#2742/2831) OR LDR-C (#2735/2827)	Nights	No
OR LDR-C (#2735/2827)	Strongly Disagree	Strongly Disagree	Disagree	Strongly Disagree	Strongly Disagree	Strongly Disagree	Neutral	E2, D2, C2	C2, D2, B1, B2, A2, A3, A4	Nurse	—	OR LDR-A (#246/2839) OR LDR-B (#2742/2831) OR LDR-C (#2735/2827)	Nights	No
OR LDR-C (#2735/2827)	Strongly Disagree	Agree	Agree	Disagree	Agree	Agree	Agree	C2, B2, A3, A4, B4, C4	A2, B2, B1, D2	Nurse	RN	OR LDR-A (#246/2839) OR LDR-B (#2742/2831) OR LDR-C (#2735/2827)	Nights	No
OR LDR-C (#2735/2827)	Strongly Disagree	Neutral	Agree	Strongly Disagree	Neutral	Agree	Agree	E2, D2, C2, B2, A2, A3, B3	C2, D2, E2	Nurse	—	OR LDR-A (#246/2839) OR LDR-B (#2742/2831) OR LDR-C (#2735/2827)	Evenings	No
OR LDR-C (#2735/2827)	Strongly Disagree	Strongly Disagree	Disagree	Strongly Disagree	Strongly Disagree	Disagree	Disagree	B1, C4	A1, B1, A2, B2, A3, B3, A4, B4, C4	Pediatrician	Attending	OR LDR-A (#246/2839) OR LDR-B (#2742/2831) OR LDR-C (#2735/2827)	Variable Shifts	No
OR LDR-C (#2735/2827)	Disagree	Disagree	Strongly Agree	Disagree	Disagree	Strongly Agree	Neutral	B1, C4	A1, B1, A2, B2, A3, B3, A4, B4, C4	Pediatrician	Attending	OR LDR-A (#246/2839) OR LDR-B (#2742/2831) OR LDR-C (#2735/2827)	Variable Shifts	No
OR LDR-B (#2742/2831)	Strongly Disagree	Strongly Disagree	Strongly Disagree	Strongly Disagree	Strongly Disagree	Strongly Disagree	Disagree	B1, C2, C4	A1, B1, A2, B2, A3, B3, A4, B4, C4, C2, C1	Pediatrician	Attending	OR LDR-A (#246/2839) OR LDR-B (#2742/2831) OR LDR-C (#2735/2827)	Days, Evenings	No
OR LDR-C (#2735/2827)	Strongly Disagree	Strongly Disagree	Agree	Strongly Disagree	Strongly Disagree	Agree	Agree	C2, D2	D2, C2, C1, B1, B2, A2, A3, A3, A4, B4, B5, C4, C5	Technician	Tech	OR LDR-A (#246/2839) OR LDR-B (#2742/2831) OR LDR-C (#2735/2827)	Nights	No
OR LDR-C (#2735/2827)	Neutral	Neutral	Neutral	Agree	Agree	Agree	Agree	C4	D2, C2, C1, B1	OB Technician	Tech	OR LDR-A (#246/2839) OR LDR-B (#2742/2831) OR LDR-C (#2735/2827)	Nights	No
OR LDR-C (#2735/2827)	Strongly Disagree	Disagree	Strongly Agree	Strongly Disagree	Strongly Disagree	Strongly Agree	Strongly Agree	C2	C1, C2, C4, C5, D4	Technician	Tech	OR LDR-A (#246/2839) OR LDR-B (#2742/2831) OR LDR-C (#2735/2827)	Nights	No
NONE	Strongly Disagree	Strongly Disagree	Strongly Disagree	Strongly Disagree	Strongly Disagree	Strongly Disagree	Disagree	C2, B2	C2, C1, B2, A2, A3, B4, C4	Technician	Tech	OR LDR-A (#246/2839) OR LDR-B (#2742/2831) OR LDR-C (#2735/2827)	Days	No
OR LDR-C (#2735/2827)	Neutral	Agree	Strongly Agree	Neutral	Agree	Strongly Agree	Strongly Agree	C2	B1	Technician	Tech	OR LDR-A (#246/2839) OR LDR-B (#2742/2831) OR LDR-C (#2735/2827)	Days	No
